# Supplementary material for: Clinical and Genetic Spectrum of Patients with Pediatric-Onset Epilepsy: Insights from a Single-Center Study
Source: Genes (Basel). 2025 May 24;16(6):624. doi: 10.3390/genes16060624 (PMC12192223; doi:10.3390/genes16060624)
Supplement: Supplementary file 1 [file genes-16-00624-s001.zip]

Archive with 1 entries (1 files):
- genes-3609104-supplementary.pdf
